# Supplementary material for: Predictive Risk Factors and Scoring Systems Associated with the Development of Hepatocellular Carcinoma in Chronic Hepatitis B
Source: Cancers (Basel). 2024 Jul 12;16(14):2521. doi: 10.3390/cancers16142521 (PMC11274905; doi:10.3390/cancers16142521)
Supplement: Supplementary file 1 [file cancers-16-02521-s001.zip]

Archive with 1 entries (1 files):
- cancers-3068765-supplementary.pdf
